# Supplementary material for: Identification of miRNAs and Their Target Genes Associated with Sunitinib Resistance in Clear Cell Renal Cell Carcinoma Patients
Source: Int J Mol Sci. 2024 Jun 22;25(13):6881. doi: 10.3390/ijms25136881 (PMC11241516; doi:10.3390/ijms25136881)
Supplement: Supplementary file 1 [file ijms-25-06881-s001.zip]

Archive with 1 entries (1 files):
- ijms-3043695-supplementary.pdf
